# Supplementary material for: Genome-Wide Identification and Expression Analysis of TCP Transcription Factors Responding to Multiple Stresses in Arachis hypogaea L
Source: Int J Mol Sci. 2025 Jan 26;26(3):1069. doi: 10.3390/ijms26031069 (PMC11816611; doi:10.3390/ijms26031069)
Supplement: Supplementary file 1 [file ijms-26-01069-s001.zip]

Archive with 8 entries (7 files):
- Supplementary Table/
- __MACOSX/._Supplementary Table
- Supplementary Table/Supplementary Table S2.docx
- __MACOSX/Supplementary Table/._Supplementary Table S2.docx
- Supplementary Table/Supplementary Table S3.docx
- __MACOSX/Supplementary Table/._Supplementary Table S3.docx
- Supplementary Table/Supplementary Table S1 .docx
- __MACOSX/Supplementary Table/._Supplementary Table S1 .docx
